# Supplementary material for: Characterization of HSP70 and HSP90 Gene Family in Takifugu fasciatus and Their Expression Profiles on Biotic and Abiotic Stresses Response
Source: Genes (Basel). 2024 Nov 8;15(11):1445. doi: 10.3390/genes15111445 (PMC11593546; doi:10.3390/genes15111445)
Supplement: Supplementary file 1 [file genes-15-01445-s001.zip]

Archive with 1 entries (1 files):
- genes-3221121-supplementary.pdf
